# Supplementary material for: Sequencing Red Fox Y Chromosome Fragments to Develop Phylogenetically Informative SNP Markers and Glimpse Male-Specific Trans-Pacific Phylogeography
Source: Genes (Basel). 2021 Jan 14;12(1):97. doi: 10.3390/genes12010097 (PMC7828831; doi:10.3390/genes12010097)
Supplement: Supplementary file 1 [file genes-12-00097-s001.zip]

Archive with 2 entries (2 files):
- SacksetalSIrev/SacksSupplementaryTablesS1-S3.xlsx
- SacksetalSIrev/SupplementaryInformation1.docx
